# Supplementary material for: The Antiproliferative Activity of Tatridin A Against Prostate Cancer Cells Is Lost in Acid Medium by Transformation to Desacetyl-β-Cyclopyrethrosin
Source: J Xenobiot. 2025 Oct 9;15(5):161. doi: 10.3390/jox15050161 (PMC12565412; doi:10.3390/jox15050161)
Supplement: Supplementary file 1 [file jox-15-00161-s001.zip]

Archive with 1 entries (1 files):
- jox-3782928-supplementary.pdf
